# Supplementary material for: New Analytical Approach to Quinolizidine Alkaloids and Their Assumed Biosynthesis Pathways in Lupin Seeds
Source: Toxins (Basel). 2024 Mar 21;16(3):163. doi: 10.3390/toxins16030163 (PMC10974633; doi:10.3390/toxins16030163)
Supplement: Supplementary file 1 [file toxins-16-00163-s001.zip]

Archive with 1 entries (1 files):
- toxins-2887398-supplementary.pdf
